# Supplementary material for: Dynamic sex-specific responses to synthetic songs in a duetting suboscine passerine
Source: PLoS One. 2018 Aug 29;13(8):e0202353. doi: 10.1371/journal.pone.0202353 (PMC6114868; doi:10.1371/journal.pone.0202353)
Supplement: S1 Table — (XLSX) [file pone.0202353.s004.xlsx]

## Sheet: Sheet1
	M1 Note 1	M1 Note 2	F1 Note 1	F1 Note 2	Trogon1 Note 1	Trogon1 Note 2	Trogon1 Note 3	M2 Note 1	M2 Note 2	F2 Note 1	F2 Note 2	Trogon2 Note 1	Trogon2 Note 2	Trogon2 Note 3	M3 Note 1	M3 Note 2	F3 Note 1	F3 Note 2	Trogon3 Note 1	Trogon3 Note 2	Trogon3 Note 3	SM1 M Note 1	SM1 M Note 2	SM2 M Note 1	SM2 M Note 2
T0	0	0	0	0	0	0	0	0	0	0	0	0	0	0	0	0	0	0	0	0	0	0	0	0	0
T1	0.024	0.023	0.024	0.023	0.02	0.02	0.02	0.024	0.023	0.024	0.023	0.02	0.02	0.02	0.024	0.023	0.024	0.023	0.02	0.02	0.02	0.025	0.037	0.025	0.034
T2	0.107	0.139	0.107	0.139	0.16	0.16	0.16	0.107	0.139	0.107	0.139	0.16	0.16	0.16	0.107	0.139	0.107	0.139	0.16	0.16	0.16	0.114	0.163	0.123	0.149
T3	0.19	0.255	0.19	0.255	0.3	0.3	0.3	0.19	0.255	0.19	0.255	0.3	0.3	0.3	0.19	0.255	0.19	0.255	0.3	0.3	0.3	0.228	0.297	0.211	0.31
A0	0.3	0.3	0.3	0.3	0.8	0.8	0.8	0.3	0.3	0.3	0.3	0.8	0.8	0.8	0.3	0.3	0.3	0.3	0.8	0.8	0.8	0.3	0.3	0.3	0.3
A1	1	1	1	1	1	1	1	1	1	1	1	1	1	1	1	1	1	1	1	1	1	1	0.8	1	1
A2	1	1	1	1	1	1	1	1	1	1	1	1	1	1	1	1	1	1	1	1	1	1	0.6	1	1
A3	0.4	0.4	0.4	0.4	0.8	0.8	0.8	0.4	0.4	0.4	0.4	0.8	0.8	0.8	0.4	0.4	0.4	0.4	0.8	0.8	0.8	0.4	0.4	0.4	0.3
F0	2300	2349	2500	2549	1600	1550	1380	2280	2329	2480	2529	1580	1530	1360	2260	2309	2460	2509	1560	1510	1340	2309	2390	2390	2280
F1	2600	2652	2800	2852	1700	1600	1580	2580	2632	2780	2832	1680	1580	1560	2560	2612	2760	2812	1660	1560	1540	2415	2456	2500	2540
F2	2550	2460	2750	2660	1600	1570	1550	2530	2440	2730	2640	1580	1550	1530	2510	2420	2710	2620	1560	1530	1520	2350	2300	2420	2440
F3	2490	2138	2690	2338	1500	1300	1300	2470	2118	2670	2318	1480	1280	1280	2450	2098	2650	2298	1460	1260	1260	2290	2100	2320	2230
Harmonic Levels	[0 -30 -50 -70]	[0 -30 -50 -70]	[0 -30 -50 -70]	[0 -30 -50 -70]	[0 -30 -50 -70]	[0 -30 -50 -70]	[0 -30 -50 -70]	[0 -30 -50 -70]	[0 -30 -50 -70]	[0 -30 -50 -70]	[0 -30 -50 -70]	[0 -30 -50 -70]	[0 -30 -50 -70]	[0 -30 -50 -70]	[0 -30 -50 -70]	[0 -30 -50 -70]	[0 -30 -50 -70]	[0 -30 -50 -70]	[0 -30 -50 -70]	[0 -30 -50 -70]	[0 -30 -50 -70]	[0 -50 -70 -90]	[0 -50 -70 -90]	[0 -50 -70 -90]	[0 -50 -70 -90]
Slopes	[quadratic quadratic linear]	[quadratic quadratic linear]	[quadratic quadratic linear]	[quadratic quadratic linear]	[quadratic quadratic quadratic]	[quadratic quadratic quadratic]	[quadratic quadratic quadratic]	[quadratic quadratic linear]	[quadratic quadratic linear]	[quadratic quadratic linear]	[quadratic quadratic linear]	[quadratic quadratic quadratic]	[quadratic quadratic quadratic]	[quadratic quadratic quadratic]	[quadratic quadratic linear]	[quadratic quadratic linear]	[quadratic quadratic linear]	[quadratic quadratic linear]	[quadratic quadratic quadratic]	[quadratic quadratic quadratic]	[quadratic quadratic quadratic]	[quadratic linear linear]	[quadratic linear linear]	[quadratic linear quadratic]	[quadratic quadratic linear]
Shapes	[convex convex]	[convex convex]	[convex convex]	[convex convex]	[convex convex convex]	[convex convex convex]	[convex convex convex]	[convex convex]	[convex convex]	[convex convex]	[convex convex]	[convex convex convex]	[convex convex convex]	[convex convex convex]	[convex convex]	[convex convex]	[convex convex]	[convex convex]	[convex convex convex]	[convex convex convex]	[convex convex convex]	[convex]	[convex]	[convex '' convex]	[convex convex]
T = time (s)
A = amplitude
F = frequency (hz)
SM1 is synthesized version of resident male's song at Snyder-Molino site 1
SM2 is synthesized version of resident male's song at Snyder-Molino site 2
